# Supplementary material for: Changes in aortic pulse wave velocity of four thoracic aortic stent grafts in an ex vivo porcine model
Source: PLoS One. 2017 Oct 5;12(10):e0186080. doi: 10.1371/journal.pone.0186080 (PMC5642022; doi:10.1371/journal.pone.0186080)
Supplement: S1 Table — (XLSX) [file pone.0186080.s001.xlsx]

## Sheet: Foglio1
aorta #	stent graft type	aortic length	PWV t1	PWV t2	PWV t3	percentual increase t2	percentual increase t3
1	1	350	5.8	5.8	6.1	.0	5.2
3	1	360	6.7	7.5	8.6	11.9	28.4
4	1	380	6.2	7.0	7.9	12.9	27.4
5	1	380	5.9	6.2	7.9	5.1	33.9
6	1	400	5.9	6.5	6.6	10.2	11.9
10	2	390	5.0	5.2	5.4	4.0	8.0
11	2	380	5.5	5.7	5.7	3.6	3.6
12	2	370	6.0	6.9	6.6	15.0	10.0
18	3	350	7.3	8.1	10.3	11.0	41.1
20	3	350	7.3	7.8		6.7
21	3	350	6.9	8.3	10.6	21.4	53.6
22	2	450	7.5	8.2	9.4	9.3	25.3
26	4	440	6.7	7.0	7.7	4.5	14.9
27	4	390	6.8	6.8	7.4	.0	8.8
28	2	380	6.9	6.3		-8.7
29	3	390	6.8	7.0	7.6	2.9	11.8
30	4	360	6.2	7.5	6.8	21.0	9.7
31	3	410	7.2	7.2	8.2	.0	13.9
32	4	410	6.3	8.0	9.3	27.0	47.6
33	4	395	6.0	7.2	9.5	20.0	58.3
